# Supplementary material for: Immunological Strategies in Gastric Cancer: How Toll-like Receptors 2, -3, -4, and -9 on Monocytes and Dendritic Cells Depend on Patient Factors?
Source: Cells. 2024 Oct 16;13(20):1708. doi: 10.3390/cells13201708 (PMC11506270; doi:10.3390/cells13201708)
Supplement: Supplementary file 1 [file cells-13-01708-s001.zip]

Archive with 1 entries (1 files):
- cells-3220019-supplementary.pdf
